# Supplementary material for: YOLO Algorithm for Long-Term Tracking and Detection of Escherichia Coli at Different Depths of Microchannels Based on Microsphere Positioning Assistance
Source: Sensors (Basel). 2022 Sep 30;22(19):7454. doi: 10.3390/s22197454 (PMC9572565; doi:10.3390/s22197454)
Supplement: Supplementary file 1 [file sensors-22-07454-s001.zip]

Archive with 3 entries (2 files):
- sensors-1929091-supplementary/supplementary/
- sensors-1929091-supplementary/supplementary/MovieS1 The microchannel was scanned layer by layer.mp4
- sensors-1929091-supplementary/supplementary/supplementary.pdf
